# Supplementary material for: Musculoskeletal Dimension and Brightness Reference Values in Lumbar Magnetic Resonance Imaging—A Radio-Anatomic Investigation in 80 Healthy Adult Individuals
Source: J Clin Med. 2024 Aug 1;13(15):4496. doi: 10.3390/jcm13154496 (PMC11313155; doi:10.3390/jcm13154496)
Supplement: Supplementary file 1 [file jcm-13-04496-s001.zip]

Archive with 1 entries (1 files):
- jcm-3041216-supplementary.pptx
